# Supplementary material for: Dimethyl 2,2-bis­(2-cyano­ethyl)malonate
Source: Acta Crystallogr Sect E Struct Rep Online. 2008 Apr 16;64(Pt 5):o856. doi: 10.1107/S1600536808005850 (PMC2961140; doi:10.1107/S1600536808005850)
Supplement: Supplementary file 1 [file e-64-0o856-sup1.cif]

##############################################################################
###                                                                        ###
###        Electronic paper (Acta Crystallographica Section E)             ###
###                                                                        ###
##############################################################################
#                                                                            #
# This CIF contains the data in a paper accepted for publication in Acta     #
# Crystallographica Section E. It conforms to the requirements of Notes      #
# for Authors for Section E, and has been peer reviewed under the auspices   #
# of the IUCr Commission on Journals.                                        #
#                                                                            #
# Full details of the Crystallographic Information File format               #
# are given in the paper "The Crystallographic Information File (CIF):       #
# a New Standard Archive File for Crystallography" by S. R. Hall, F. H.      #
# Allen and I. D. Brown [Acta Cryst. (1991), A47, 655-685].                  #
#                                                                            #
# The current version of the core CIF dictionary is obtainable from          #
# ftp://ftp.iucr.org/pub/cif_core.dic. The current version number is 2.4.    #
#                                                                            #
# Software is freely available for graphical display of the structure(s) in  #
# this CIF.  For information consult the CIF home page http://www.iucr.org/  #
# cif/home.html                                                              #
#                                                                            #
# This file may be used for bona fide research purposes within the           #
# scientific community so long as proper attribution is given to the journal # 
# article from which it was obtained.                                        #
#                                                                            #
##############################################################################
                                             
data_global
_audit_creation_method     'from SHELXL97 CIF and IUCr SHELXL97-template'
_journal_date_recd_electronic     2008-02-25
_journal_date_accepted     2008-03-03
_journal_name_full     'Acta Crystallographica, Section E'
_journal_year     2008
_journal_volume     64
_journal_issue      5
_journal_page_first     o856
_journal_page_last     o856
_journal_paper_category     QO
_journal_coeditor_code     RK2080
_publ_contact_author_name     ' Wang, jin-tang'
_publ_contact_author_address
;
 Department of Applied Chemistry College of Science Nanjing University of
 Technology Nanjing 210009 People's Republic of China
;
_publ_contact_author_email     wjt@njut.edu.cn
_publ_contact_author_fax     '86 25  83369345'
_publ_contact_author_phone     '86 25 83587440'
_publ_section_title
;
Dimethyl 2,2-bis(2-cyanoethyl)malonate
;
loop_
    _publ_author_name
    _publ_author_address
    'Wang, Guo-Wei'
;
Department of Applied Chemistry
College of Science
Nanjing University of Technology
Nanjing 210009
People's Republic of China
;
    'Zhuang, Ling-Hua'
;
Department of Applied Chemistry
College of Science
Nanjing University of Technology
Nanjing 210009
People's Republic of China
;
    'Wu, Wen-Yuan'
;
Department of Applied Chemistry
College of Science
Nanjing University of Technology
Nanjing 210009
People's Republic of China
;
    'Wang, Jin-Tang'
;
Department of Applied Chemistry
College of Science
Nanjing University of Technology
Nanjing 210009
People's Republic of China
;
data_I
_chemical_name_systematic
;
Dimethyl 2,2-bis(2-cyanoethyl)malonate
;
_chemical_name_common     ?
_chemical_formula_moiety     'C11 H14 N2 O4'
_chemical_formula_sum     'C11 H14 N2 O4'
_chemical_formula_iupac     'C11 H14 N2 O4'
_chemical_formula_weight     238.24
_chemical_melting_point     ?
_symmetry_cell_setting     Monoclinic
_symmetry_space_group_name_H-M     'C 2/c'
_symmetry_space_group_name_Hall     '-C 2yc'
loop_
    _symmetry_equiv_pos_as_xyz
    'x, y, z'
    '-x, y, -z+1/2'
    'x+1/2, y+1/2, z'
    '-x+1/2, y+1/2, -z+1/2'
    '-x, -y, -z'
    'x, -y, z-1/2'
    '-x+1/2, -y+1/2, -z'
    'x+1/2, -y+1/2, z-1/2'
_cell_length_a     13.071(3)
_cell_length_b     8.5060(17)
_cell_length_c     10.914(2)
_cell_angle_alpha     90.00
_cell_angle_beta     90.55(3)
_cell_angle_gamma     90.00
_cell_volume     1213.4(4)
_cell_formula_units_Z     4
_cell_measurement_reflns_used     25
_cell_measurement_theta_min     10
_cell_measurement_theta_max     14
_cell_measurement_temperature     293(2)
_exptl_crystal_description     'Block'
_exptl_crystal_colour     'Colourless'
_exptl_crystal_size_max     0.40
_exptl_crystal_size_mid     0.30
_exptl_crystal_size_min     0.20
_exptl_crystal_density_diffrn     1.304
_exptl_crystal_density_meas     ?
_exptl_crystal_density_method     'Not measured'
_exptl_crystal_F_000     504
_exptl_absorpt_coefficient_mu     0.100
_exptl_absorpt_correction_type     'psi-scan'
_exptl_absorpt_process_details     '(North <i>et al.</i>,  1968)'
_exptl_absorpt_correction_T_min     0.9610
_exptl_absorpt_correction_T_max     0.9745
_exptl_special_details
;
;
_diffrn_ambient_temperature     293(2)
_diffrn_radiation_type     MoK\a
_diffrn_radiation_wavelength     0.71073
_diffrn_radiation_source     'Fine--focus sealed tube'
_diffrn_radiation_monochromator     'Graphite'
_diffrn_measurement_device_type     'Enraf--Nonius CAD-4'
_diffrn_measurement_method     \w/2\q
_diffrn_reflns_number     1140
_diffrn_reflns_av_R_equivalents     0.0480
_diffrn_reflns_av_sigmaI/netI     0.0428
_diffrn_reflns_theta_min     2.86
_diffrn_reflns_theta_max     25.15
_diffrn_reflns_theta_full     25.15
_diffrn_measured_fraction_theta_max     0.998
_diffrn_measured_fraction_theta_full     0.998
_diffrn_reflns_limit_h_min     -15
_diffrn_reflns_limit_h_max     15
_diffrn_reflns_limit_k_min     0
_diffrn_reflns_limit_k_max     10
_diffrn_reflns_limit_l_min     0
_diffrn_reflns_limit_l_max     12
_diffrn_standards_number     3
_diffrn_standards_interval_count     200
_diffrn_standards_interval_time     ?
_diffrn_standards_decay_%     0
_refine_special_details
;
 Refinement of <i>F</i>^2^ against ALL reflections. The weighted
 <i>R</i>--factor w<i>R</i> and goodness of fit S are based on <i>F</i>^2^,
 conventional <i>R</i>--factors <i>R</i> are based on <i>F</i>, with <i>F</i>
 set to zero for negative <i>F</i>^2^. The threshold expression of
 <i>F</i>^2^ > 2\s(<i>F</i>^2^) is used only for calculating
 <i>R</i>--factors(gt) etc. and is not relevant to the choice of reflections
 for refinement. <i>R</i>--factors based on <i>F</i>^2^ are statistically about
 twice as large as those based on <i>F</i>, and <i>R</i>R--factors based on ALL
 data will be even larger.
;
_reflns_number_total     1091
_reflns_number_gt     860
_reflns_threshold_expression     I>2\s(I)
_refine_ls_structure_factor_coef     Fsqd
_refine_ls_matrix_type     'Full'
_refine_ls_R_factor_all     0.0783
_refine_ls_R_factor_gt     0.0648
_refine_ls_wR_factor_gt     0.1463
_refine_ls_wR_factor_ref     0.1549
_refine_ls_goodness_of_fit_ref     0.986
_refine_ls_restrained_S_all     0.986
_refine_ls_number_reflns     1091
_refine_ls_number_parameters     78
_refine_ls_number_restraints     0
_refine_ls_hydrogen_treatment     'Constr'
_refine_ls_weighting_scheme     'Calc'
_refine_ls_weighting_details
         'calc w=1/[\s^2^(Fo^2^)+(0.0591P)^2^+3.2284P] where P=(Fo^2^+2Fc^2^)/3'
_atom_sites_solution_hydrogens     'Geom'
_atom_sites_solution_primary     'Direct'
_atom_sites_solution_secondary     'Difmap'
_refine_ls_shift/su_max     0.000
_refine_ls_shift/su_mean     0.000
_refine_diff_density_max     0.212
_refine_diff_density_min     -0.240
_refine_ls_extinction_method     'None'
_refine_ls_extinction_coef     ?
loop_
    _atom_type_symbol
    _atom_type_description
    _atom_type_scat_dispersion_real
    _atom_type_scat_dispersion_imag
    _atom_type_scat_source
    'C' 'C' 0.0033 0.0016
                         'International Tables Vol C Tables 4.2.6.8 and 6.1.1.4'
    'H' 'H' 0.0000 0.0000
                         'International Tables Vol C Tables 4.2.6.8 and 6.1.1.4'
    'N' 'N' 0.0061 0.0033
                         'International Tables Vol C Tables 4.2.6.8 and 6.1.1.4'
    'O' 'O' 0.0106 0.0060
                         'International Tables Vol C Tables 4.2.6.8 and 6.1.1.4'
_computing_data_collection     'CAD-4 Software (Enraf--Nonius, 1989)'
_computing_cell_refinement     'CAD-4 Software (Enraf--Nonius, 1989)'
_computing_data_reduction     'XCAD4 (Harms & Wocadlo, 1995)'
_computing_structure_solution     'SHELXS97 (Sheldrick, 2008)'
_computing_structure_refinement     'SHELXL97 (Sheldrick, 2008)'
_computing_molecular_graphics     'SHELXTL (Sheldrick, 2008)'
_computing_publication_material     'SHELXTL (Sheldrick, 2008)'
loop_
    _atom_site_type_symbol
    _atom_site_label
    _atom_site_fract_x
    _atom_site_fract_y
    _atom_site_fract_z
    _atom_site_U_iso_or_equiv
    _atom_site_adp_type
    _atom_site_calc_flag
    _atom_site_refinement_flags
    _atom_site_occupancy
    _atom_site_disorder_assembly
    _atom_site_disorder_group
    N N1 -0.1143(3) 0.5595(3) 0.4119(3) 0.0730(10) Uani d . 1 . .
    C C1 -0.1098(2) 0.6248(3) 0.5039(3) 0.0471(7) Uani d . 1 . .
    O O1 0.15852(15) 1.0070(2) 0.6705(2) 0.0516(6) Uani d . 1 . .
    O O2 0.09191(13) 1.1101(2) 0.84034(16) 0.0402(5) Uani d . 1 . .
    C C2 -0.1041(3) 0.7072(4) 0.6228(3) 0.0589(9) Uani d . 1 . .
    H H2A -0.1056 0.6311 0.6890 0.071 Uiso calc R 1 . .
    H H2B -0.1628 0.7760 0.6312 0.071 Uiso calc R 1 . .
    C C3 -0.00519(19) 0.8043(3) 0.6315(2) 0.0333(6) Uani d . 1 . .
    H H3A -0.0013 0.8737 0.5612 0.040 Uiso calc R 1 . .
    H H3B 0.0532 0.7340 0.6293 0.040 Uiso calc R 1 . .
    C C4 0.0000 0.9032(4) 0.7500 0.0301(8) Uani d S 1 . .
    C C5 0.09365(19) 1.0115(3) 0.7444(2) 0.0309(6) Uani d . 1 . .
    C C6 0.1753(2) 1.2212(4) 0.8494(3) 0.0481(8) Uani d . 1 . .
    H H6A 0.1667 1.2853 0.9209 0.072 Uiso calc R 1 . .
    H H6B 0.1756 1.2867 0.7778 0.072 Uiso calc R 1 . .
    H H6C 0.2390 1.1653 0.8555 0.072 Uiso calc R 1 . .
loop_
    _atom_site_aniso_label
    _atom_site_aniso_U_11
    _atom_site_aniso_U_22
    _atom_site_aniso_U_33
    _atom_site_aniso_U_12
    _atom_site_aniso_U_13
    _atom_site_aniso_U_23
    N1 0.0893(16) 0.0651(16) 0.0628(19) 0.0048(16) -0.0436(17) -0.0172(15)
    C1 0.0547(18) 0.0469(14) 0.0532(17) -0.0015(14) -0.0192(13) -0.0050(14)
    O1 0.0430(12) 0.0432(12) 0.0585(14) -0.0076(9) 0.0028(10) -0.0102(10)
    O2 0.0498(10) 0.0442(10) 0.0465(11) -0.0111(8) -0.0098(8) -0.0088(8)
    C2 0.0571(18) 0.0484(17) 0.0582(13) -0.0162(16) -0.0205(16) -0.0162(15)
    C3 0.0404(14) 0.0479(12) 0.0355(13) 0.0018(11) -0.0067(10) -0.0007(10)
    C4 0.0476(19) 0.0472(16) 0.0355(18) -0.0017(10) -0.0025(14) 0.0006(10)
    C5 0.0421(13) 0.0469(13) 0.0344(13) 0.0058(10) -0.0093(10) 0.0032(10)
    C6 0.0477(17) 0.0452(16) 0.0549(18) -0.0162(14) -0.0138(13) -0.0046(13)
_geom_special_details
;
 All s.u.'s (except the s.u. in the dihedral angle between two l.s. planes)
 are estimated using the full covariance matrix. The cell s.u.'s are taken
 into account individually in the estimation of s.u.'s in distances, angles
 and torsion angles; correlations between s.u.'s in cell parameters are only
 used when they are defined by crystal symmetry. An approximate (isotropic)
 treatment of cell s.u.'s is used for estimating s.u.'s involving l.s. planes.
;
loop_
    _geom_bond_atom_site_label_1
    _geom_bond_atom_site_label_2
    _geom_bond_site_symmetry_2
    _geom_bond_distance
    _geom_bond_publ_flag
    N1 C1 . 1.149(4) ?
    C1 C2 . 1.476(4) ?
    O1 C5 . 1.177(3) ?
    O2 C5 . 1.341(3) ?
    O2 C6 . 1.445(3) ?
    C2 C3 . 1.537(4) ?
    C2 H2A . 0.9700 ?
    C2 H2B . 0.9700 ?
    C3 C4 . 1.544(3) ?
    C3 H3A . 0.9700 ?
    C3 H3B . 0.9700 ?
    C4 C5 . 1.534(3) ?
    C4 C5 2_556 1.534(3) ?
    C4 C3 2_556 1.544(3) ?
    C6 H6A . 0.9600 ?
    C6 H6B . 0.9600 ?
    C6 H6C . 0.9600 ?
loop_
    _geom_angle_atom_site_label_1
    _geom_angle_atom_site_label_2
    _geom_angle_atom_site_label_3
    _geom_angle_site_symmetry_1
    _geom_angle_site_symmetry_3
    _geom_angle
    _geom_angle_publ_flag
    N1 C1 C2 . . 179.4(4) ?
    C5 O2 C6 . . 116.3(2) ?
    C1 C2 C3 . . 110.1(3) ?
    C1 C2 H2A . . 109.6 ?
    C3 C2 H2A . . 109.6 ?
    C1 C2 H2B . . 109.6 ?
    C3 C2 H2B . . 109.6 ?
    H2A C2 H2B . . 108.1 ?
    C2 C3 C4 . . 112.0(2) ?
    C2 C3 H3A . . 109.2 ?
    C4 C3 H3A . . 109.2 ?
    C2 C3 H3B . . 109.2 ?
    C4 C3 H3B . . 109.2 ?
    H3A C3 H3B . . 107.9 ?
    C5 C4 C5 . 2_556 106.2(3) ?
    C5 C4 C3 . . 108.85(13) ?
    C5 C4 C3 2_556 . 109.39(13) ?
    C5 C4 C3 . 2_556 109.39(13) ?
    C5 C4 C3 2_556 2_556 108.85(13) ?
    C3 C4 C3 . 2_556 113.9(3) ?
    O1 C5 O2 . . 125.0(2) ?
    O1 C5 C4 . . 126.0(2) ?
    O2 C5 C4 . . 108.96(19) ?
    O2 C6 H6A . . 109.5 ?
    O2 C6 H6B . . 109.5 ?
    H6A C6 H6B . . 109.5 ?
    O2 C6 H6C . . 109.5 ?
    H6A C6 H6C . . 109.5 ?
    H6B C6 H6C . . 109.5 ?
loop_
    _geom_torsion_atom_site_label_1
    _geom_torsion_atom_site_label_2
    _geom_torsion_atom_site_label_3
    _geom_torsion_atom_site_label_4
    _geom_torsion_site_symmetry_1
    _geom_torsion_site_symmetry_2
    _geom_torsion_site_symmetry_3
    _geom_torsion_site_symmetry_4
    _geom_torsion
    _geom_torsion_publ_flag
    C1 C2 C3 C4 . . . . 175.4(2) ?
    C2 C3 C4 C5 . . . . -173.0(2) ?
    C2 C3 C4 C5 . . . 2_556 -57.4(3) ?
    C2 C3 C4 C3 . . . 2_556 64.63(19) ?
    C6 O2 C5 O1 . . . . 2.0(4) ?
    C6 O2 C5 C4 . . . . 180.0(2) ?
    C5 C4 C5 O1 2_556 . . . -126.7(3) ?
    C3 C4 C5 O1 . . . . -9.0(3) ?
    C3 C4 C5 O1 2_556 . . . 116.0(3) ?
    C5 C4 C5 O2 2_556 . . . 55.37(14) ?
    C3 C4 C5 O2 . . . . 173.02(18) ?
    C3 C4 C5 O2 2_556 . . . -61.9(2) ?
loop_
    _geom_hbond_atom_site_label_D
    _geom_hbond_atom_site_label_H
    _geom_hbond_atom_site_label_A
    _geom_hbond_site_symmetry_A
    _geom_hbond_distance_DH
    _geom_hbond_distance_HA
    _geom_hbond_distance_DA
    _geom_hbond_angle_DHA
    _geom_hbond_publ_flag
    C6 H6B N1 5_576 0.96 2.57 3.494(5) 161 yes
