# Supplementary material for: Dimethyl 2,2-bis­(2-cyano­ethyl)malonate
Source: Acta Crystallogr Sect E Struct Rep Online. 2008 Apr 16;64(Pt 5):o856. doi: 10.1107/S1600536808005850 (PMC2961140; doi:10.1107/S1600536808005850)
Supplement: Supplementary file 2 [file e-64-0o856-Isup2.hkl]

# 
# h,k,l, Fc-squared, Fo-squared, sigma(Fo-squared) and status flag 
# 
data_I
_shelx_title ' W in C2/c' 
_shelx_refln_list_code          4 
_shelx_F_calc_maximum      137.22 
_exptl_crystal_F_000       504.00 
_reflns_d_resolution_high  0.8362 
 
loop_ 
 _symmetry_equiv_pos_as_xyz 
 'x, y, z' 
 '-x, y, -z+1/2' 
 'x+1/2, y+1/2, z' 
 '-x+1/2, y+1/2, -z+1/2' 
 '-x, -y, -z' 
 'x, -y, z-1/2' 
 '-x+1/2, -y+1/2, -z' 
 'x+1/2, -y+1/2, z-1/2' 
 
_cell_length_a    13.0710 
_cell_length_b     8.5060 
_cell_length_c    10.9140 
_cell_angle_alpha  90.000 
_cell_angle_beta   90.550 
_cell_angle_gamma  90.000 
 
_shelx_F_squared_multiplier     1.000 
 
loop_ 
 _refln_index_h 
 _refln_index_k 
 _refln_index_l 
 _refln_F_squared_calc 
 _refln_F_squared_meas 
 _refln_F_squared_sigma 
 _refln_observed_status 
   2   0   0     5982.17     6546.65    100.53 o 
   4   0   0    18829.83    16676.45    200.09 o 
   6   0   0       14.07       14.43      2.46 o 
   8   0   0      927.44      915.47     15.64 o 
  10   0   0     1870.48     2039.95     27.15 o 
  12   0   0     1237.50     1170.24     20.96 o 
  14   0   0       51.52       58.24      9.07 o 
   1   1   0     5527.30     5831.84     85.48 o 
   3   1   0        5.31       11.91      1.66 o 
   5   1   0      768.19      753.67     14.60 o 
   7   1   0       55.69       47.66      3.95 o 
   9   1   0      117.53      141.97      7.57 o 
  11   1   0      582.41      537.50     16.94 o 
  13   1   0      416.45      463.17     18.77 o 
  15   1   0       39.99       58.46     10.06 o 
   0   2   0      352.54      410.11      8.79 o 
   2   2   0       15.58       36.97      2.41 o 
   4   2   0     3548.28     2816.56     22.19 o 
   6   2   0      439.07      463.97     10.54 o 
   8   2   0       17.97       18.24      3.54 o 
  10   2   0       37.41       40.39      5.36 o 
  12   2   0       18.19       24.52      7.36 o 
  14   2   0        0.86        2.90      5.81 o 
   1   3   0      250.20      234.29      5.62 o 
   3   3   0     4050.92     4173.13     25.82 o 
   5   3   0     1854.68     2217.91     22.55 o 
   7   3   0        0.45        1.95      2.61 o 
   9   3   0       82.49       97.02      6.99 o 
  11   3   0       16.30       23.03      4.78 o 
  13   3   0        2.81        7.74      3.80 o 
   0   4   0      614.09      570.09     10.36 o 
   2   4   0     1212.64     1161.11     14.40 o 
   4   4   0      269.05      282.94      8.30 o 
   6   4   0     1491.20     1477.09     21.52 o 
   8   4   0      184.82      227.65     10.65 o 
  10   4   0      316.97      298.71     14.15 o 
  12   4   0       53.27       22.78      5.60 o 
  14   4   0        4.57       25.65      9.92 o 
   1   5   0      309.91      319.27      8.75 o 
   3   5   0      695.80      679.06     13.67 o 
   5   5   0      462.42      509.96     13.61 o 
   7   5   0      382.86      362.18     13.14 o 
   9   5   0      103.01      134.65      9.30 o 
  11   5   0       12.98       10.43      6.76 o 
  13   5   0       13.21        8.58      7.76 o 
   0   6   0       19.89       18.91      3.67 o 
   2   6   0       25.65       20.95      3.68 o 
   4   6   0        0.06        2.86      3.45 o 
   6   6   0       28.79       38.08      5.42 o 
   8   6   0       19.09       13.00      5.81 o 
  10   6   0       16.68       27.69      6.78 o 
  12   6   0       31.09       43.38      8.48 o 
   1   7   0      126.60      105.38      8.19 o 
   3   7   0      313.12      317.24     13.73 o 
   5   7   0      648.49      640.38     11.96 o 
   7   7   0       59.38       72.90      9.22 o 
   9   7   0        8.92        0.71      7.09 o 
  11   7   0        1.57        1.81      6.40 o 
   0   8   0      232.23      265.85     12.59 o 
   2   8   0       20.64       15.38      6.13 o 
   4   8   0      408.55      300.04     15.30 o 
   6   8   0       83.06       72.02      5.72 o 
   8   8   0       44.19       56.60     10.80 o 
   1   9   0      357.66      386.99     19.93 o 
   3   9   0       65.66       55.41      7.79 o 
   5   9   0        0.61        5.66      6.86 o 
   7   9   0        0.00        2.10      8.70 o 
   0  10   0      645.22      607.65     25.66 o 
   2  10   0      130.17      136.72     15.16 o 
 -15   1   1       40.06       28.51      7.40 o 
 -13   1   1        5.60        4.58      5.23 o 
 -11   1   1       99.18      102.15      7.38 o 
  -9   1   1      701.91      614.15     13.68 o 
  -7   1   1       10.50        7.51      2.27 o 
  -5   1   1      114.68      159.89      5.34 o 
  -3   1   1    11954.60     9919.04    153.33 o 
  -1   1   1      832.65      847.86     10.05 o 
   1   1   1       78.82      125.01      3.91 o 
   3   1   1      681.08      703.98     12.49 o 
   5   1   1      575.10      733.40     11.97 o 
   7   1   1     2402.71     2436.78     18.37 o 
   9   1   1      112.99      139.01      7.47 o 
  11   1   1      273.75      252.01     12.55 o 
  13   1   1       12.21       16.76      6.99 o 
  15   1   1       73.24       85.11     10.58 o 
 -14   2   1       38.50       32.28      7.32 o 
 -12   2   1      167.02      154.79      9.38 o 
 -10   2   1       19.82       22.85      4.01 o 
  -8   2   1     1936.97     2004.74     22.62 o 
  -6   2   1     5636.91     5736.38     34.00 o 
  -4   2   1      454.50      510.16      9.35 o 
  -2   2   1     4714.48     4404.78     95.35 o 
   0   2   1      866.60      939.05    225.42 o 
   2   2   1    12089.98    11573.21    172.04 o 
   4   2   1     6894.17     6772.58     30.24 o 
   6   2   1      163.36      178.82      6.85 o 
   8   2   1      158.73      110.64      6.49 o 
  10   2   1        9.52       28.68      4.93 o 
  12   2   1       82.31       93.52      9.17 o 
  14   2   1       95.80      128.02     12.73 o 
 -13   3   1        1.79        3.49      4.73 o 
 -11   3   1       16.44       15.99      3.84 o 
  -9   3   1      112.45      105.66      6.80 o 
  -7   3   1      233.32      205.10      5.25 o 
  -5   3   1     1042.05     1141.99     15.64 o 
  -3   3   1      110.66      134.98      5.04 o 
  -1   3   1      290.69      342.40      7.88 o 
   1   3   1     4772.20     4661.79     24.71 o 
   3   3   1        0.31        0.75      2.11 o 
   5   3   1     5497.12     6199.26     38.09 o 
   7   3   1       74.37       77.25      5.62 o 
   9   3   1      542.87      614.60     16.74 o 
  11   3   1       19.55       32.90      6.43 o 
  13   3   1        6.84       17.38      7.40 o 
 -14   4   1       17.36       14.16      6.59 o 
 -12   4   1       21.25       14.14      5.85 o 
 -10   4   1       50.36       58.23      5.76 o 
  -8   4   1        9.00       15.74      2.95 o 
  -6   4   1        7.09       19.35      3.31 o 
  -4   4   1      374.99      377.70      9.69 o 
  -2   4   1      465.45      395.68      9.42 o 
   0   4   1       34.58       38.76      2.28 o 
   2   4   1        3.64        3.21      1.50 o 
   4   4   1        1.07        2.58      1.65 o 
   6   4   1      104.10      114.92      6.86 o 
   8   4   1       51.14       42.37      5.52 o 
  10   4   1       24.26       20.83      6.32 o 
  12   4   1        5.38       22.18      6.36 o 
  14   4   1        8.04       27.66      9.58 o 
 -13   5   1        3.55        5.92      5.42 o 
 -11   5   1        6.28       10.23      4.23 o 
  -9   5   1        2.38        5.18      3.53 o 
  -7   5   1      177.37      210.52      9.89 o 
  -5   5   1        0.07        2.11      3.52 o 
  -3   5   1      454.49      498.11     12.22 o 
  -1   5   1       46.87       47.64      4.03 o 
   1   5   1      273.78      208.23      7.40 o 
   3   5   1       65.75       82.69      5.22 o 
   5   5   1        2.03        0.99      2.69 o 
   7   5   1        5.87        1.63      3.64 o 
   9   5   1        0.82        1.02      4.80 o 
  11   5   1        3.43       12.37      5.30 o 
  13   5   1        4.69        6.39      6.73 o 
 -12   6   1        5.47        5.90      5.90 o 
 -10   6   1       25.53       19.90      5.56 o 
  -8   6   1        0.56        8.40      3.38 o 
  -6   6   1       69.83       50.55      5.72 o 
  -4   6   1      194.06      186.38      9.49 o 
  -2   6   1      239.63      283.29     10.27 o 
   0   6   1        2.00        2.29      1.80 o 
   2   6   1       83.01       84.70      6.03 o 
   4   6   1       14.06        6.74      2.89 o 
   6   6   1       31.25       22.30      5.02 o 
   8   6   1       44.84       52.79      7.88 o 
  10   6   1        0.88        4.86      5.62 o 
  12   6   1        1.43        4.42      7.83 o 
 -11   7   1        4.75        0.73      6.70 o 
  -9   7   1        2.87       13.07      6.26 o 
  -7   7   1       28.01       28.29      6.37 o 
  -5   7   1       20.30       20.85      5.27 o 
  -3   7   1       92.83       84.58      8.05 o 
  -1   7   1      124.51      112.25      7.82 o 
   1   7   1        3.58        6.56      3.14 o 
   3   7   1       44.16       35.19      6.15 o 
   5   7   1       19.71       15.79      5.93 o 
   7   7   1       28.35       29.97      7.11 o 
   9   7   1        3.15       11.95      5.42 o 
  11   7   1       60.26       62.49     11.11 o 
  -8   8   1       97.32       95.07     11.01 o 
  -6   8   1       98.26       69.52      9.94 o 
  -4   8   1      115.63      119.01      9.87 o 
  -2   8   1        6.05        3.58      4.70 o 
   0   8   1        0.05        4.26      3.08 o 
   2   8   1      366.43      335.05     15.43 o 
   4   8   1      102.54       79.19     10.32 o 
   6   8   1        6.66       19.23      6.85 o 
   8   8   1       17.72       18.06      9.50 o 
  -7   9   1       62.84       40.68     10.00 o 
  -5   9   1       27.20        3.71      5.09 o 
  -3   9   1       29.10       29.76      6.37 o 
  -1   9   1      153.19      170.38     13.10 o 
   1   9   1      311.82      322.49     18.14 o 
   3   9   1       37.49       36.54      8.08 o 
   5   9   1        4.96       15.01      9.39 o 
   7   9   1       18.76        6.16      9.72 o 
  -2  10   1       92.02       92.35     11.67 o 
   0  10   1      276.71      204.91     73.22 o 
   2  10   1       13.52        6.79      5.38 o 
 -14   0   2       54.35       44.87      6.49 o 
 -12   0   2     1506.75     1779.60     28.75 o 
 -10   0   2        0.23        1.50      3.00 o 
  -8   0   2     1739.67     1513.75     18.95 o 
  -6   0   2      363.60      445.40      9.24 o 
  -4   0   2      661.79      595.70      9.86 o 
  -2   0   2     2720.42     2544.25      0.76 o 
   0   0   2     5476.96     4765.39   2424.59 o 
   2   0   2      993.52      970.00      9.87 o 
   4   0   2      611.18      646.79     10.13 o 
   6   0   2        8.98        5.79      1.56 o 
   8   0   2      325.17      311.80      9.45 o 
  10   0   2      240.56      236.10      9.88 o 
  12   0   2       12.12       12.25      5.20 o 
  14   0   2        9.49       16.33      5.20 o 
 -15   1   2       60.72       60.55      8.70 o 
 -13   1   2       65.71       64.88      7.50 o 
 -11   1   2      806.58      792.47     18.58 o 
  -9   1   2        0.84        0.51      2.66 o 
  -7   1   2      555.92      629.76     11.86 o 
  -5   1   2      123.41      123.42      4.86 o 
  -3   1   2       32.92       24.71      2.18 o 
  -1   1   2    12581.39    12828.48    167.21 o 
   1   1   2    10087.18     8526.57    139.02 o 
   3   1   2     6357.25     6761.75    136.77 o 
   5   1   2     4931.87     5499.55     32.70 o 
   7   1   2     1378.74     1377.94     19.33 o 
   9   1   2      954.25      940.77     18.92 o 
  11   1   2       24.93       21.78      3.76 o 
  13   1   2        0.65       12.06      5.84 o 
  15   1   2       40.01       26.45      9.36 o 
 -14   2   2       54.93       82.63      8.50 o 
 -12   2   2       33.64       29.71      5.22 o 
 -10   2   2      118.13      128.58      7.63 o 
  -8   2   2      313.39      277.51      9.14 o 
  -6   2   2      156.70      185.96      6.57 o 
  -4   2   2      377.76      478.72      9.58 o 
  -2   2   2     8049.04     8053.56    143.64 o 
   0   2   2     1572.38     1761.56    233.29 o 
   2   2   2    13377.71    11111.58    182.28 o 
   4   2   2     3214.80     3887.05     27.24 o 
   6   2   2      696.19      741.67     13.91 o 
   8   2   2      326.15      304.71     10.81 o 
  10   2   2        1.70        1.79      3.98 o 
  12   2   2      244.40      279.67     16.44 o 
  14   2   2       59.56       85.88     11.23 o 
 -13   3   2        2.97       10.30      5.00 o 
 -11   3   2      170.10      179.22      9.59 o 
  -9   3   2       59.66       71.50      5.49 o 
  -7   3   2      397.97      384.10     10.50 o 
  -5   3   2       67.78       82.86      4.78 o 
  -3   3   2      193.43      199.75      6.21 o 
  -1   3   2      329.69      289.05      9.30 o 
   1   3   2     2050.90     2115.99     17.38 o 
   3   3   2      585.83      612.15     13.73 o 
   5   3   2      308.19      262.65      8.73 o 
   7   3   2      714.51      686.28     15.54 o 
   9   3   2       48.45       65.94      7.17 o 
  11   3   2       88.97       96.71      9.81 o 
  13   3   2      153.84      174.76     15.50 o 
 -14   4   2      147.55      163.22     12.34 o 
 -12   4   2       34.04       26.71      4.93 o 
 -10   4   2       42.79       33.91      5.25 o 
  -8   4   2       20.09       22.59      3.62 o 
  -6   4   2       64.35       58.80      5.01 o 
  -4   4   2     1799.20     1969.93     14.70 o 
  -2   4   2     1471.34     1265.65     17.22 o 
   0   4   2     1379.86     1546.19     61.65 o 
   2   4   2      378.74      381.37      9.21 o 
   4   4   2      281.52      301.26      9.47 o 
   6   4   2       76.83      109.99      6.74 o 
   8   4   2       45.31       63.83      6.31 o 
  10   4   2       24.27       32.12      6.16 o 
  12   4   2        0.57        9.94      6.02 o 
  14   4   2        0.04        3.10      7.68 o 
 -13   5   2        2.47        1.89      5.50 o 
 -11   5   2       16.15       19.75      4.83 o 
  -9   5   2       26.34       18.72      5.05 o 
  -7   5   2      336.31      295.01     11.73 o 
  -5   5   2      148.33      141.56      7.80 o 
  -3   5   2     2623.91     2531.30     26.81 o 
  -1   5   2      896.66      953.44     16.64 o 
   1   5   2      637.40      558.87     11.89 o 
   3   5   2      508.01      571.78     13.25 o 
   5   5   2       38.14       44.62      5.51 o 
   7   5   2      661.83      682.69     18.82 o 
   9   5   2      424.44      434.31     17.85 o 
  11   5   2        1.76        2.86      4.62 o 
  13   5   2       62.09       55.95     11.26 o 
 -12   6   2        8.58        3.48      5.71 o 
 -10   6   2       32.51       39.96      6.97 o 
  -8   6   2       87.19       80.68      7.85 o 
  -6   6   2        1.92        3.82      3.16 o 
  -4   6   2       24.94       15.68      3.18 o 
  -2   6   2      480.01      462.87     13.59 o 
   0   6   2      180.68      192.05     14.17 o 
   2   6   2      167.34      151.91      7.86 o 
   4   6   2      783.61      881.26     19.95 o 
   6   6   2      160.59      159.62     10.70 o 
   8   6   2        8.03        7.38      6.31 o 
  10   6   2       58.91       57.84     10.56 o 
  12   6   2        3.63        1.88      8.53 o 
 -11   7   2       37.60       50.15      8.25 o 
  -9   7   2        6.79       10.49      5.82 o 
  -7   7   2      248.62      321.19     15.44 o 
  -5   7   2        1.22        1.49      4.16 o 
  -3   7   2       86.61       83.82      8.17 o 
  -1   7   2       29.85       26.37      4.97 o 
   1   7   2      620.89      688.51     17.84 o 
   3   7   2       93.19      106.18      9.02 o 
   5   7   2      739.49      884.16     24.18 o 
   7   7   2       51.49       59.19      7.96 o 
   9   7   2       18.31       31.46      7.62 o 
  11   7   2        0.16        1.80      8.19 o 
  -8   8   2      117.98      138.77     13.31 o 
  -6   8   2       35.41       48.20      8.57 o 
  -4   8   2        2.23        0.61      5.69 o 
  -2   8   2       12.97       14.70      4.97 o 
   0   8   2      117.84      113.10     10.36 o 
   2   8   2        2.95        7.39      6.56 o 
   4   8   2      162.50      128.05     11.12 o 
   6   8   2        6.49        6.89      8.04 o 
   8   8   2        8.64       25.34      8.31 o 
  -5   9   2        0.03        0.00      3.19 o 
  -3   9   2       21.34       18.68      3.73 o 
  -1   9   2      177.08      184.12     12.46 o 
   1   9   2      277.20      295.06     17.33 o 
   3   9   2        8.31        9.05      5.95 o 
   5   9   2      127.78      152.71     14.80 o 
   0  10   2      220.80      232.01     16.31 o 
 -15   1   3        3.08        1.24      6.06 o 
 -13   1   3       37.70       24.59      5.84 o 
 -11   1   3        0.81        3.26      3.41 o 
  -9   1   3       37.26       19.99      3.37 o 
  -7   1   3        0.78        0.86      2.00 o 
  -5   1   3       20.61       15.10      4.15 o 
  -3   1   3     1051.65     1025.07     14.72 o 
  -1   1   3     3560.25     3358.78      7.39 o 
   1   1   3      583.40      569.28     10.39 o 
   3   1   3        2.49        0.70      1.59 o 
   5   1   3       16.35       15.34      2.78 o 
   7   1   3       10.28       12.28      2.66 o 
   9   1   3      573.35      543.87     15.54 o 
  11   1   3       38.19       15.83      3.74 o 
  13   1   3       54.24       61.71      9.28 o 
  15   1   3        9.72        1.78      8.46 o 
 -14   2   3       22.92       47.49      6.81 o 
 -12   2   3        2.55        5.48      4.18 o 
 -10   2   3      155.42      171.96      8.73 o 
  -8   2   3      159.01      199.60      8.23 o 
  -6   2   3        5.10        5.16      1.96 o 
  -4   2   3       89.15       89.22      4.41 o 
  -2   2   3      911.66      743.80      1.76 o 
   0   2   3       71.70       90.79      3.90 o 
   2   2   3      543.93      598.87     10.64 o 
   4   2   3      720.49      698.37      9.85 o 
   6   2   3        5.82        5.96      3.34 o 
   8   2   3      607.27      501.38     14.27 o 
  10   2   3      192.09      195.20     10.95 o 
  12   2   3       54.08       70.84      8.85 o 
  14   2   3       46.35       43.62     10.91 o 
 -13   3   3        6.28       11.09      5.50 o 
 -11   3   3       32.18       33.05      4.73 o 
  -9   3   3      456.14      484.89     13.14 o 
  -7   3   3     1580.64     1252.98     19.00 o 
  -5   3   3      370.14      413.27     10.25 o 
  -3   3   3     1314.08     1527.63     17.91 o 
  -1   3   3     1012.39     1003.71     16.27 o 
   1   3   3     3017.88     3173.05     23.01 o 
   3   3   3     2210.04     2595.51     24.19 o 
   5   3   3        1.66        1.75      2.49 o 
   7   3   3      564.31      612.93     15.20 o 
   9   3   3       79.40      102.32      7.86 o 
  11   3   3      322.49      306.32     16.22 o 
  13   3   3       62.37       66.77      9.92 o 
 -12   4   3       10.97        8.13      5.05 o 
 -10   4   3       15.28       31.95      4.62 o 
  -8   4   3       50.29       38.50      4.42 o 
  -6   4   3      365.34      412.90     11.57 o 
  -4   4   3      419.76      391.76      8.36 o 
  -2   4   3      420.10      343.18      9.64 o 
   0   4   3      349.83      339.14     23.95 o 
   2   4   3       12.99       16.96      2.98 o 
   4   4   3     2761.23     2963.92     29.35 o 
   6   4   3      542.12      547.27     14.88 o 
   8   4   3        1.94        5.20      2.99 o 
  10   4   3       14.31       23.65      4.72 o 
  12   4   3       45.70       49.18     10.01 o 
 -13   5   3        0.32        5.29      5.29 o 
 -11   5   3        4.52        3.66      4.10 o 
  -9   5   3        0.13        3.22      3.47 o 
  -7   5   3       41.38       31.20      5.17 o 
  -5   5   3        3.84        1.89      3.52 o 
  -3   5   3      111.14       94.57      6.17 o 
  -1   5   3      274.67      315.06     10.25 o 
   1   5   3        0.13        3.55      2.19 o 
   3   5   3      424.91      445.31     12.63 o 
   5   5   3        0.94        4.07      3.45 o 
   7   5   3      456.84      518.25     17.06 o 
   9   5   3        5.53        0.00      5.23 o 
  11   5   3       22.68       19.94      8.46 o 
  13   5   3        1.39        6.16      7.47 o 
 -12   6   3       52.80       59.67      7.35 o 
 -10   6   3       56.99       62.68      7.40 o 
  -8   6   3       64.20       77.61      7.88 o 
  -6   6   3        2.48        0.00      3.39 o 
  -4   6   3       48.05       34.70      4.72 o 
  -2   6   3      225.33      209.23      7.50 o 
   0   6   3      203.14      193.08      8.61 o 
   2   6   3       53.85       49.62      5.73 o 
   4   6   3      140.84      128.13      8.50 o 
   6   6   3       43.32       35.44      6.12 o 
   8   6   3      125.03      130.02     10.65 o 
  10   6   3       22.73       16.23      9.71 o 
  12   6   3        8.13       24.71      8.14 o 
  -9   7   3      113.12      126.44     10.63 o 
  -7   7   3      117.76      121.57      9.98 o 
  -5   7   3       37.92       43.48      6.89 o 
  -3   7   3      111.34      126.10      9.21 o 
  -1   7   3       24.08       26.36      5.07 o 
   1   7   3      764.11      722.51     18.96 o 
   3   7   3     1042.18     1122.11     25.22 o 
   5   7   3        4.60        6.84      5.62 o 
   7   7   3       54.59       46.21      7.60 o 
   9   7   3        2.35        7.55      5.11 o 
  -8   8   3       31.90       36.85      7.67 o 
  -6   8   3        5.36        6.63      6.63 o 
  -4   8   3       15.66       19.88      5.81 o 
  -2   8   3      127.37      151.47      5.71 o 
   0   8   3      243.24      189.53     25.67 o 
   2   8   3      496.95      501.59     19.61 o 
   4   8   3       75.80       94.98     10.20 o 
   6   8   3       92.23       93.06     11.41 o 
   8   8   3        1.89        9.96      5.77 o 
  -5   9   3        3.35        3.74      6.29 o 
  -3   9   3       18.02       24.78      6.52 o 
  -1   9   3       15.63       12.52      7.65 o 
   1   9   3        0.34        5.69      6.13 o 
   3   9   3       85.61      107.32     11.54 o 
   5   9   3       36.90       37.82     10.05 o 
 -14   0   4        5.33        0.55      5.15 o 
 -12   0   4        1.37        2.59      3.00 o 
 -10   0   4        6.14        3.64      2.77 o 
  -8   0   4      539.66      515.06      1.97 o 
  -6   0   4      582.50      595.33     11.70 o 
  -4   0   4     1589.80     1430.30      0.93 o 
  -2   0   4      738.88      721.64     10.02 o 
   0   0   4     6248.16     5582.68   2557.50 o 
   2   0   4      850.96      866.37     11.13 o 
   4   0   4      281.40      265.21      7.22 o 
   6   0   4      136.79      139.41      6.21 o 
   8   0   4      900.58      792.92     16.47 o 
  10   0   4        0.43        2.44      3.25 o 
  12   0   4      448.96      394.86     16.28 o 
  14   0   4        0.02        5.81      5.95 o 
 -13   1   4        0.19        3.41      3.41 o 
 -11   1   4      100.36       97.08      9.07 o 
  -9   1   4       23.76       13.96      3.08 o 
  -7   1   4      354.84      307.79     10.95 o 
  -5   1   4      497.84      595.94     10.99 o 
  -3   1   4      177.92      138.37      1.41 o 
  -1   1   4      849.35      818.39      1.01 o 
   1   1   4     1012.55     1229.03     13.58 o 
   3   1   4      487.78      610.81     11.28 o 
   5   1   4     1882.01     2043.99     22.05 o 
   7   1   4        7.63        9.94      2.74 o 
   9   1   4      545.64      500.50     15.56 o 
  11   1   4        3.18        3.24      4.54 o 
  13   1   4        2.27        3.63      6.73 o 
 -14   2   4       48.88       79.63      9.10 o 
 -12   2   4      145.83      168.36     10.08 o 
 -10   2   4      765.85      720.06     20.07 o 
  -8   2   4      196.08      245.50      8.78 o 
  -6   2   4       28.39       22.28      1.72 o 
  -4   2   4     1357.96     1512.60     16.56 o 
  -2   2   4       54.82       39.75      5.55 o 
   0   2   4     3197.59     3780.36     22.54 o 
   2   2   4     1996.47     1660.32     18.21 o 
   4   2   4      618.17      653.92     12.54 o 
   6   2   4       55.46       51.51      4.71 o 
   8   2   4      643.48      638.87     16.67 o 
  10   2   4       74.73       75.96      7.61 o 
  12   2   4       89.84      133.77     11.72 o 
  14   2   4       12.33        0.89      8.02 o 
 -13   3   4       21.37       51.81      5.86 o 
 -11   3   4      443.17      379.52     14.08 o 
  -9   3   4      259.63      230.72      9.85 o 
  -7   3   4       77.84       75.45      4.97 o 
  -5   3   4      102.60      116.25      5.60 o 
  -3   3   4      152.26      137.67      2.12 o 
  -1   3   4       11.41       11.84      2.56 o 
   1   3   4     6265.68     5735.15     35.25 o 
   3   3   4      709.95      827.72     14.44 o 
   5   3   4      827.06      696.94     14.63 o 
   7   3   4        5.17        9.44      3.04 o 
   9   3   4      204.86      214.93     11.92 o 
  11   3   4      122.58      163.64     12.59 o 
  13   3   4       59.72       62.21     12.13 o 
 -12   4   4        8.13        5.66      3.41 o 
 -10   4   4      125.45      174.29      9.15 o 
  -8   4   4       39.04       39.76      4.89 o 
  -6   4   4      460.34      520.72     13.23 o 
  -4   4   4       38.80       22.43      3.02 o 
  -2   4   4      630.88      725.49     13.94 o 
   0   4   4      405.24      392.47     11.02 o 
   2   4   4     1218.58     1162.65     14.57 o 
   4   4   4       36.34       43.76      4.93 o 
   6   4   4     1649.01     1674.85     24.95 o 
   8   4   4      265.46      248.39     12.19 o 
  10   4   4        3.42        1.93      5.71 o 
  12   4   4        9.73        0.00      8.39 o 
 -11   5   4       34.06       43.77      5.25 o 
  -9   5   4       91.00      123.83      8.36 o 
  -7   5   4      454.97      525.50     15.19 o 
  -5   5   4     1926.30     2056.15     26.57 o 
  -3   5   4      860.30      868.06     17.85 o 
  -1   5   4      101.02      108.64      7.04 o 
   1   5   4      469.02      445.81     11.30 o 
   3   5   4        2.02        9.68      3.25 o 
   5   5   4     4021.26     3680.81     38.93 o 
   7   5   4     1248.91     1156.27     25.85 o 
   9   5   4       63.59       44.88      7.78 o 
  11   5   4        2.47        8.18      7.67 o 
 -10   6   4       60.03       68.35      7.71 o 
  -8   6   4       81.25       85.75      7.65 o 
  -6   6   4      174.05      251.45     11.48 o 
  -4   6   4      228.03      215.83     10.55 o 
  -2   6   4      545.48      536.82     16.38 o 
   0   6   4       81.45       55.71      3.97 o 
   2   6   4      356.12      341.39     12.35 o 
   4   6   4      881.17      950.83     22.44 o 
   6   6   4      800.81      782.42     22.26 o 
   8   6   4        2.16        3.67      4.95 o 
  10   6   4        0.64        6.16      6.86 o 
  -9   7   4        6.51        4.29      5.64 o 
  -7   7   4       95.32      108.54      9.55 o 
  -5   7   4      357.69      339.39     12.08 o 
  -3   7   4       84.45       60.68      7.09 o 
  -1   7   4      100.47       83.68      7.84 o 
   1   7   4       31.69       27.52      5.36 o 
   3   7   4       14.21        3.99      5.41 o 
   5   7   4       28.69       26.52      6.56 o 
   7   7   4       48.30       43.57      6.85 o 
   9   7   4       20.26       20.56      8.28 o 
  -8   8   4       17.96       26.15      7.13 o 
  -6   8   4        0.33        0.64      4.92 o 
  -4   8   4       14.09       17.23      5.79 o 
  -2   8   4       30.20       33.42      6.46 o 
   0   8   4      440.90      450.56     22.86 o 
   2   8   4      383.42      433.13     17.70 o 
   4   8   4       89.21       71.49      9.31 o 
   6   8   4       89.05       62.37      9.45 o 
   8   8   4      245.95      253.50     16.79 o 
  -5   9   4        6.97       12.58      5.09 o 
  -3   9   4      225.22      264.43     16.61 o 
  -1   9   4        3.73        2.00      5.85 o 
   1   9   4       44.94       60.43     10.42 o 
   3   9   4        1.18        4.97      6.74 o 
   5   9   4        0.00        9.11      7.27 o 
 -13   1   5        6.27       15.38      4.90 o 
 -11   1   5       13.37        5.83      3.78 o 
  -9   1   5       32.68       19.33      3.98 o 
  -7   1   5       47.15       84.28      2.30 o 
  -5   1   5       14.29       27.88      2.99 o 
  -3   1   5      775.51      757.82      1.71 o 
  -1   1   5       42.22       34.93      1.49 o 
   1   1   5       90.19      128.61      5.17 o 
   3   1   5       84.16       95.34      5.10 o 
   5   1   5        0.20        2.62      2.01 o 
   7   1   5      199.35      205.97      9.09 o 
   9   1   5      215.58      186.49      9.95 o 
  11   1   5       75.15       38.67      7.34 o 
  13   1   5       20.41        7.89      7.33 o 
 -14   2   5        6.03        9.65      4.34 o 
 -12   2   5        5.09        5.63      3.22 o 
 -10   2   5       38.73       28.20      3.28 o 
  -8   2   5        6.59        6.97      2.63 o 
  -6   2   5       91.47       63.76      4.24 o 
  -4   2   5      625.10      698.23     12.30 o 
  -2   2   5        5.20        1.96      1.96 o 
   0   2   5     2285.73     2272.34    129.55 o 
   2   2   5      216.37      249.35      8.00 o 
   4   2   5      204.70      228.09      8.27 o 
   6   2   5      243.82      284.92     10.24 o 
   8   2   5       40.62       38.25      5.54 o 
  10   2   5      127.13      124.74     10.45 o 
  12   2   5      156.18      163.81     14.14 o 
  14   2   5        0.36        1.02      7.48 o 
 -13   3   5       37.06       31.03      6.11 o 
 -11   3   5       93.00      115.75      7.97 o 
  -9   3   5      234.78      252.21     10.11 o 
  -7   3   5        3.08        5.38      2.24 o 
  -5   3   5       89.15       66.20      4.31 o 
  -3   3   5      315.89      331.93      2.25 o 
  -1   3   5     1089.13     1187.11     17.26 o 
   1   3   5     1051.20     1064.81     16.32 o 
   3   3   5      481.78      454.02     10.98 o 
   5   3   5       52.90       36.68      4.27 o 
   7   3   5        9.11        4.25      4.31 o 
   9   3   5      309.65      340.54     14.96 o 
  11   3   5       33.86       22.87      9.23 o 
  13   3   5       27.22       18.95      9.15 o 
 -12   4   5       12.84        3.37      4.29 o 
 -10   4   5       35.83       34.43      4.55 o 
  -8   4   5      246.16      281.67     10.43 o 
  -6   4   5       60.58       73.66      6.15 o 
  -4   4   5      124.22      106.06      6.12 o 
  -2   4   5      677.31      624.47     13.82 o 
   0   4   5      119.49      137.49      8.14 o 
   2   4   5      154.10      208.37      8.77 o 
   4   4   5      129.71      124.79      7.77 o 
   6   4   5      219.70      223.67     10.74 o 
   8   4   5      191.84      195.47     12.53 o 
  10   4   5        0.00       10.40      5.48 o 
  12   4   5       19.33       21.76      8.93 o 
 -11   5   5       27.07       33.96      4.94 o 
  -9   5   5       45.75       42.89      6.18 o 
  -7   5   5      199.03      194.90      9.84 o 
  -5   5   5      316.60      347.06     11.95 o 
  -3   5   5      177.59      165.11      7.99 o 
  -1   5   5      295.61      312.64     11.23 o 
   1   5   5       33.12       30.76      3.81 o 
   3   5   5      107.43      103.32      7.58 o 
   5   5   5       49.39       41.30      6.59 o 
   7   5   5       21.38       21.30      5.81 o 
   9   5   5       45.57       16.82      5.32 o 
  11   5   5       53.23       53.27     10.96 o 
 -10   6   5       69.11       73.19      7.06 o 
  -8   6   5      237.29      230.56     11.49 o 
  -6   6   5       38.37       46.07      5.94 o 
  -4   6   5        9.03        5.26      4.00 o 
  -2   6   5        8.33       10.69      3.70 o 
   0   6   5       29.61       29.48      6.84 o 
   2   6   5     2096.80     2125.39     28.99 o 
   4   6   5      525.98      538.89     18.12 o 
   6   6   5      537.70      521.36     18.66 o 
   8   6   5       45.15       26.63      5.38 o 
  10   6   5      199.61      205.09     14.95 o 
  -9   7   5      137.43      155.28     11.11 o 
  -7   7   5        0.85        2.99      3.73 o 
  -5   7   5       44.06       72.63      7.57 o 
  -3   7   5       75.31       98.51      8.48 o 
  -1   7   5      747.52      694.33     20.12 o 
   1   7   5      531.78      527.13     17.06 o 
   3   7   5        0.07        3.15      5.34 o 
   5   7   5       59.29       78.24      8.13 o 
   7   7   5       26.57       13.43      5.32 o 
   9   7   5      183.56      149.02     13.91 o 
  -6   8   5       20.47       11.11      7.11 o 
  -4   8   5       16.95        3.73      7.45 o 
  -2   8   5       15.90       13.53      6.38 o 
   0   8   5      195.49      171.12      8.40 o 
   2   8   5        2.11        0.60      5.80 o 
   4   8   5       38.62       33.89      4.08 o 
   6   8   5        2.69        1.53      7.33 o 
  -3   9   5       51.56       39.50      9.35 o 
  -1   9   5       32.35       16.31      8.32 o 
   1   9   5        4.67        1.45      6.83 o 
   3   9   5       15.69       14.10      9.24 o 
 -12   0   6      122.16      132.67      8.70 o 
 -10   0   6       74.23       54.69      2.89 o 
  -8   0   6       89.08       59.59      2.67 o 
  -6   0   6       45.66       46.82      5.27 o 
  -4   0   6      501.37      473.89     10.69 o 
  -2   0   6       58.56       44.02      3.13 o 
   0   0   6     1255.39     1373.40    212.20 o 
   2   0   6     1970.82     2122.87     21.20 o 
   4   0   6      469.17      473.33     11.16 o 
   6   0   6      182.04      174.66      8.09 o 
   8   0   6       88.36       77.80      6.38 o 
  10   0   6        6.08       11.16      4.59 o 
  12   0   6        3.82        8.04      3.67 o 
 -13   1   6       45.67       60.91      7.30 o 
 -11   1   6        9.22        7.31      3.75 o 
  -9   1   6      243.45      288.41     10.80 o 
  -7   1   6       28.04       23.98      2.73 o 
  -5   1   6        0.90        2.34      2.34 o 
  -3   1   6      464.96      316.65      1.94 o 
  -1   1   6      560.40      423.35      1.10 o 
   1   1   6        0.27        4.61      2.51 o 
   3   1   6     1796.53     1798.29     20.38 o 
   5   1   6        6.51        2.66      2.70 o 
   7   1   6       84.12       86.11      6.82 o 
   9   1   6       94.92      102.09      8.69 o 
  11   1   6       29.17       37.53      7.00 o 
  13   1   6        3.33        4.26      8.59 o 
 -12   2   6       22.94       13.30      2.88 o 
 -10   2   6      222.94      250.96     10.82 o 
  -8   2   6        8.07        7.44      2.92 o 
  -6   2   6      192.18      131.53      0.93 o 
  -4   2   6        0.00        0.22      2.02 o 
  -2   2   6      477.13      326.75      2.39 o 
   0   2   6      288.36      301.83      6.60 o 
   2   2   6       12.99        7.49      2.69 o 
   4   2   6        0.37        2.66      2.27 o 
   6   2   6      101.76       88.91      6.99 o 
   8   2   6       17.06       15.28      5.40 o 
  10   2   6      213.83      244.03     14.98 o 
  12   2   6        4.90        8.37      8.54 o 
 -13   3   6        0.17        9.31      4.48 o 
 -11   3   6      103.92      105.22      3.27 o 
  -9   3   6       73.44       48.15      7.72 o 
  -7   3   6      131.73      122.64      6.49 o 
  -5   3   6       39.31       22.33      4.95 o 
  -3   3   6       58.63       66.80      4.44 o 
  -1   3   6        0.49        0.61      1.95 o 
   1   3   6        2.29        5.21      2.57 o 
   3   3   6      514.95      542.19     13.14 o 
   5   3   6       47.80       56.87      5.67 o 
   7   3   6      928.00      938.81     21.68 o 
   9   3   6        0.36        1.76      3.66 o 
  11   3   6      178.53      196.86     15.39 o 
  13   3   6        9.11        6.40      9.04 o 
 -12   4   6       10.89       22.15      4.93 o 
 -10   4   6      253.57      275.15     11.22 o 
  -8   4   6        1.71        0.92      3.15 o 
  -6   4   6     1243.58     1314.38     19.87 o 
  -4   4   6      254.30      243.16      2.53 o 
  -2   4   6       14.75        1.43      2.46 o 
   0   4   6      230.23      189.06     23.66 o 
   2   4   6      826.84      801.23     16.72 o 
   4   4   6      822.42      726.45     16.78 o 
   6   4   6     2780.95     2629.58     33.51 o 
   8   4   6       36.35       59.19      7.60 o 
  10   4   6      482.58      508.32     21.56 o 
  12   4   6        5.57        3.05      9.15 o 
 -11   5   6       20.07       22.44      4.24 o 
  -9   5   6       18.08       20.79      4.30 o 
  -7   5   6      929.67      986.22     20.14 o 
  -5   5   6      613.57      662.42     16.44 o 
  -3   5   6      253.31      252.61     10.53 o 
  -1   5   6        0.50        7.29      2.89 o 
   1   5   6       11.40       10.62      3.11 o 
   3   5   6       41.99       33.42      5.68 o 
   5   5   6      972.36      943.71     22.57 o 
   7   5   6       39.66       37.36      6.41 o 
   9   5   6      112.91      114.26     11.24 o 
  11   5   6        0.32        8.72      8.72 o 
 -10   6   6       29.49       33.41      5.23 o 
  -8   6   6       16.39       12.57      4.09 o 
  -6   6   6      250.36      284.12     12.09 o 
  -4   6   6       48.45       45.34      5.59 o 
  -2   6   6        0.81        7.87      3.24 o 
   0   6   6       14.64        6.40      3.43 o 
   2   6   6       15.78       16.59      3.95 o 
   4   6   6       10.63        0.00      4.92 o 
   6   6   6      285.59      259.79     14.05 o 
   8   6   6       76.08       69.98      5.24 o 
  10   6   6       37.30       44.83     10.58 o 
  -7   7   6        0.61        1.85      3.57 o 
  -5   7   6       86.55      106.95      9.55 o 
  -3   7   6       50.25       54.19      7.84 o 
  -1   7   6       89.21       84.92      8.70 o 
   1   7   6      118.98      103.94      8.27 o 
   3   7   6        3.15        2.25      5.64 o 
   5   7   6      171.78      179.80     12.21 o 
   7   7   6      126.13       81.53     11.02 o 
  -6   8   6        0.24        0.59      5.57 o 
  -4   8   6      154.72      143.13     12.74 o 
  -2   8   6        6.26        1.85      5.04 o 
   0   8   6      152.09      167.50     29.03 o 
   2   8   6        8.50        7.52      5.30 o 
   4   8   6      148.61      140.55     12.66 o 
   6   8   6        0.20        0.00      5.18 o 
   1   9   6       26.60       38.35      8.28 o 
 -13   1   7       16.12       31.51      5.33 o 
 -11   1   7        3.63       12.80      5.01 o 
  -9   1   7        0.93        4.98      2.19 o 
  -7   1   7       45.96       44.11      3.18 o 
  -5   1   7        3.23        3.13      1.51 o 
  -3   1   7        1.82        2.31      2.31 o 
  -1   1   7      674.74      643.80      9.05 o 
   1   1   7      238.99      322.41     10.28 o 
   3   1   7       69.42       52.06      4.20 o 
   5   1   7        7.44        9.41      3.62 o 
   7   1   7       38.15       42.37      5.69 o 
   9   1   7      188.88      179.62     12.07 o 
  11   1   7      396.52      337.13     17.86 o 
  13   1   7        6.50        3.69      7.37 o 
 -12   2   7       84.05       78.40      7.43 o 
 -10   2   7       12.91        7.16      3.84 o 
  -8   2   7       36.52       40.50      4.32 o 
  -6   2   7       30.98       22.34      4.09 o 
  -4   2   7       33.57       24.63      2.59 o 
  -2   2   7     1090.17     1188.72     17.46 o 
   0   2   7      814.16      991.07     70.71 o 
   2   2   7       87.48       73.50      5.39 o 
   4   2   7      190.13      194.73      9.32 o 
   6   2   7       59.36       44.83      6.64 o 
   8   2   7      594.99      618.63     20.19 o 
  10   2   7      233.43      235.24     15.68 o 
  12   2   7        4.34        1.83      7.93 o 
 -11   3   7       13.68        5.52      3.41 o 
  -9   3   7        5.56        3.28      1.91 o 
  -7   3   7       85.58       83.23      5.88 o 
  -5   3   7       79.46       66.37      2.07 o 
  -3   3   7      357.55      365.46     10.36 o 
  -1   3   7        3.16        4.66      2.10 o 
   1   3   7       40.08       44.15      4.70 o 
   3   3   7       15.95       15.55      4.21 o 
   5   3   7        3.36        3.86      3.52 o 
   7   3   7      157.75      147.21     10.67 o 
   9   3   7        0.21        2.65      5.73 o 
  11   3   7       11.57       25.44      7.07 o 
 -10   4   7        4.48        1.03      2.76 o 
  -8   4   7        1.05        2.11      2.85 o 
  -6   4   7        2.04        5.72      5.72 o 
  -4   4   7        1.60        2.66      2.66 o 
  -2   4   7       81.65       92.04      6.19 o 
   0   4   7       84.38       98.32      4.44 o 
   2   4   7      229.50      224.66      9.00 o 
   4   4   7      366.61      315.03     11.50 o 
   6   4   7      171.25      191.55     10.28 o 
   8   4   7       32.08       21.29      6.12 o 
  10   4   7        2.50        9.12      6.35 o 
  -9   5   7        8.90        3.00      3.21 o 
  -7   5   7        2.29        2.60      3.00 o 
  -5   5   7        6.24        9.38      3.72 o 
  -3   5   7       23.67       27.51      4.44 o 
  -1   5   7        7.08        9.92      4.13 o 
   1   5   7      179.53      156.74      9.50 o 
   3   5   7       97.90      108.97      7.42 o 
   5   5   7      214.96      200.02     10.64 o 
   7   5   7      116.05      130.51     10.35 o 
   9   5   7       22.93        9.05      5.55 o 
  -8   6   7        8.22        3.26      3.58 o 
  -6   6   7      260.71      223.47      3.32 o 
  -4   6   7        0.75        3.84      3.84 o 
  -2   6   7      181.28      181.53     11.08 o 
   0   6   7       68.65       55.12      4.27 o 
   2   6   7       28.39       14.14      4.57 o 
   4   6   7      382.46      382.80     16.55 o 
   6   6   7       29.62       25.81      6.37 o 
   8   6   7       42.44       45.74      8.35 o 
  -7   7   7        1.64        3.84      3.99 o 
  -5   7   7       16.72       17.18      5.62 o 
  -3   7   7        6.54        6.37      5.53 o 
  -1   7   7       85.53       74.89      8.61 o 
   1   7   7       26.48       16.07      5.29 o 
   3   7   7       12.57       16.87      6.55 o 
   5   7   7       58.03       65.53      8.41 o 
   7   7   7       26.38       34.22      7.92 o 
  -4   8   7        0.00        5.77      5.77 o 
  -2   8   7      208.21      238.62     13.95 o 
   0   8   7       74.26       78.25      8.54 o 
   2   8   7       25.47       31.19      7.16 o 
   4   8   7       18.30        9.46      6.90 o 
 -12   0   8        5.97        0.94      5.03 o 
 -10   0   8      351.90      333.27     17.30 o 
  -8   0   8      592.39      461.02      3.14 o 
  -6   0   8        3.10        6.56      3.11 o 
  -4   0   8      104.20      134.83      6.59 o 
  -2   0   8        0.40        9.71      2.27 o 
   0   0   8     1134.39     1279.57     50.23 o 
   2   0   8     2700.45     2863.42     29.72 o 
   4   0   8      250.87      265.54     10.10 o 
   6   0   8      236.69      206.23     10.34 o 
   8   0   8        3.39        4.66      4.99 o 
  10   0   8      519.53      500.75     20.68 o 
  12   0   8      479.83      347.89     20.47 o 
 -11   1   8        6.99        2.68      4.26 o 
  -9   1   8      240.55      177.78      2.85 o 
  -7   1   8       18.83        4.95      3.03 o 
  -5   1   8      101.61       88.76      2.37 o 
  -3   1   8       68.13       81.72      5.37 o 
  -1   1   8      104.83      129.69      6.14 o 
   1   1   8        5.59        1.79      2.66 o 
   3   1   8      286.18      275.31     10.44 o 
   5   1   8      262.36      273.72     11.45 o 
   7   1   8       14.08       14.78      5.91 o 
   9   1   8       10.08        5.00      7.06 o 
  11   1   8       63.74       62.88     11.40 o 
 -12   2   8       11.95       12.41      5.57 o 
 -10   2   8        0.10       11.28      3.63 o 
  -8   2   8       63.80       49.08      8.13 o 
  -6   2   8      123.75       98.28      6.53 o 
  -4   2   8      261.13      254.73      3.28 o 
  -2   2   8        4.28        1.23      2.73 o 
   0   2   8      243.88      279.08     19.87 o 
   2   2   8        0.78        0.92      2.45 o 
   4   2   8      350.02      395.76     13.74 o 
   6   2   8      617.10      678.97     20.27 o 
   8   2   8      504.35      450.28     19.69 o 
  10   2   8      101.66      103.45     10.89 o 
 -11   3   8        2.96        0.80      3.34 o 
  -9   3   8       31.97       51.96      5.15 o 
  -7   3   8       73.88       97.93      6.67 o 
  -5   3   8      980.94      795.89      2.28 o 
  -3   3   8        3.31        3.40      3.40 o 
  -1   3   8      375.72      292.07      2.54 o 
   1   3   8       55.22       57.96      5.49 o 
   3   3   8      190.22      219.01     10.32 o 
   5   3   8      671.95      694.98     19.79 o 
   7   3   8      383.81      375.61     16.80 o 
   9   3   8      143.95      143.12     12.50 o 
  11   3   8       46.05       37.17     11.26 o 
 -10   4   8       12.40        9.39      3.25 o 
  -8   4   8       28.16       19.94      3.59 o 
  -6   4   8      204.82      240.26      9.35 o 
  -4   4   8       20.56        7.54      3.03 o 
  -2   4   8      244.02      279.45      9.20 o 
   0   4   8        0.04        2.31      2.71 o 
   2   4   8       59.68       57.77      5.76 o 
   4   4   8       60.09       58.28      6.38 o 
   6   4   8       22.49       22.52      5.05 o 
   8   4   8        0.71        8.17      5.27 o 
  10   4   8       18.25       19.83      8.76 o 
  -9   5   8       37.82       25.59      3.67 o 
  -7   5   8       25.62       23.45      2.49 o 
  -5   5   8       17.21        1.26      3.02 o 
  -3   5   8       88.56       92.97      7.04 o 
  -1   5   8       99.01       96.06      7.52 o 
   1   5   8       59.69       64.97      7.34 o 
   3   5   8        1.71        1.64      3.67 o 
   5   5   8       32.10       31.27      5.18 o 
   7   5   8        0.95        3.08      5.26 o 
   9   5   8       64.00       56.59      8.86 o 
  -8   6   8        6.25        7.21      2.97 o 
  -6   6   8      111.74      106.95      7.49 o 
  -4   6   8       15.02       19.50      4.79 o 
  -2   6   8      174.29      183.23     11.68 o 
   0   6   8        0.97        0.39      2.25 o 
   2   6   8       53.84       83.75      8.44 o 
   4   6   8        1.58        2.16      4.39 o 
   6   6   8       19.46       10.59      6.47 o 
   8   6   8        5.82        1.48      6.81 o 
  -5   7   8      193.81      220.55     11.70 o 
  -3   7   8       24.41       39.41      6.28 o 
  -1   7   8        1.66        1.06      4.89 o 
   1   7   8       64.61       71.51      7.27 o 
   3   7   8       10.43        1.91      7.01 o 
   5   7   8       42.99       48.18      7.70 o 
   0   8   8        3.17        3.33      3.53 o 
 -11   1   9       13.58       14.78      5.76 o 
  -9   1   9       12.68       21.93      4.90 o 
  -7   1   9        3.42        1.61      3.84 o 
  -5   1   9        7.40       11.61      3.98 o 
  -3   1   9      626.30      701.34     15.07 o 
  -1   1   9      590.66      581.94     13.28 o 
   1   1   9        9.57       11.99      3.56 o 
   3   1   9       13.65       14.39      4.40 o 
   5   1   9       28.44       24.89      5.27 o 
   7   1   9      402.76      417.10     17.41 o 
   9   1   9      445.13      412.37     19.67 o 
  11   1   9       10.88       11.39      8.66 o 
 -10   2   9        5.45        6.08      4.57 o 
  -8   2   9        4.90        3.24      3.77 o 
  -6   2   9      178.43      173.31      6.60 o 
  -4   2   9      325.47      256.95      3.11 o 
  -2   2   9       58.20       55.12      4.62 o 
   0   2   9       51.82       70.85      8.92 o 
   2   2   9       64.00       53.94      5.54 o 
   4   2   9      359.34      376.81     14.51 o 
   6   2   9       65.86       70.69      8.12 o 
   8   2   9       24.49       13.54      7.83 o 
  10   2   9       35.76       28.78     10.68 o 
  -9   3   9       29.60       37.02      4.71 o 
  -7   3   9       25.49       17.35      3.98 o 
  -5   3   9       54.49       44.86      7.23 o 
  -3   3   9       33.41       35.11      3.64 o 
  -1   3   9        2.96        0.52      2.40 o 
   1   3   9       10.03        6.96      3.14 o 
   3   3   9      276.40      312.41     13.38 o 
   5   3   9        0.02        5.33      4.62 o 
   7   3   9      308.91      307.39     16.22 o 
   9   3   9       15.00        8.88      8.16 o 
  -8   4   9       80.22       89.78      6.70 o 
  -6   4   9        3.99        6.01      2.67 o 
  -4   4   9       23.40       26.14      4.30 o 
  -2   4   9       38.94       30.51      5.13 o 
   0   4   9       80.33       74.37      7.54 o 
   2   4   9       76.85       54.49      7.39 o 
   4   4   9        5.28        0.51      4.61 o 
   6   4   9       32.49       34.67      7.06 o 
   8   4   9        8.77        7.55      7.11 o 
  -7   5   9        4.61        4.63      2.51 o 
  -5   5   9        1.85        0.30      2.23 o 
  -3   5   9        6.01        3.52      3.30 o 
  -1   5   9        6.28        5.44      3.44 o 
   1   5   9        0.50        3.43      3.43 o 
   3   5   9       23.35       20.33      4.71 o 
   5   5   9        1.15        3.10      3.31 o 
   7   5   9        5.88        4.73      4.99 o 
  -6   6   9        9.83       11.65      3.72 o 
  -4   6   9       15.11       14.66      4.14 o 
  -2   6   9        5.12        0.46      3.70 o 
   0   6   9       37.02       31.89      3.42 o 
   2   6   9       48.71       73.96      9.05 o 
   4   6   9      251.27      232.68     13.30 o 
   6   6   9        2.80        3.63      5.53 o 
  -3   7   9       33.18       35.43      6.29 o 
  -1   7   9       15.47       13.27      5.42 o 
   1   7   9       90.67       95.27      9.63 o 
   3   7   9       63.54       67.87      8.85 o 
 -10   0  10       63.23       49.97      5.08 o 
  -8   0  10       40.04       61.29      6.86 o 
  -6   0  10        0.02        0.00      2.24 o 
  -4   0  10       24.68       39.76      4.56 o 
  -2   0  10      186.11      129.01      9.86 o 
   0   0  10      413.10      537.03     23.42 o 
   2   0  10        1.23        8.22      4.11 o 
   4   0  10      118.74      114.87      9.10 o 
   6   0  10      142.28      169.30     11.22 o 
   8   0  10      128.21      137.89     12.32 o 
  -9   1  10      114.88      113.81     11.30 o 
  -7   1  10       54.31       32.25     10.20 o 
  -5   1  10      201.38      165.76     12.73 o 
  -3   1  10      131.56      176.24      8.10 o 
  -1   1  10      423.23      453.73     12.87 o 
   1   1  10      677.91      822.04     19.11 o 
   3   1  10       39.91       28.00      5.25 o 
   5   1  10      134.28      123.54      9.67 o 
   7   1  10      193.73      186.45     13.34 o 
   9   1  10       64.63       55.92      9.81 o 
  -8   2  10       44.74       32.70      9.20 o 
  -6   2  10       73.43       59.43      5.99 o 
  -4   2  10      146.11      118.17     11.83 o 
  -2   2  10       34.63       36.67      4.08 o 
   0   2  10        7.14       18.13      2.75 o 
   2   2  10        7.40        2.82      3.56 o 
   4   2  10        6.54       15.63      4.50 o 
   6   2  10      100.82       95.95     10.34 o 
   8   2  10       24.16       18.12      6.38 o 
  -9   3  10        1.78        8.40      3.87 o 
  -7   3  10        4.24        5.96      3.96 o 
  -5   3  10       94.05      147.00     10.10 o 
  -3   3  10        0.00        1.34      3.85 o 
  -1   3  10        4.99        3.91      3.90 o 
   1   3  10       60.68       68.52      7.11 o 
   3   3  10       16.30       30.74      6.84 o 
   5   3  10        8.97        8.40      4.24 o 
   7   3  10       13.87       19.49      6.26 o 
  -8   4  10        1.70        2.48      2.48 o 
  -6   4  10        4.37        4.62      2.76 o 
  -4   4  10       74.93       81.52      6.69 o 
  -2   4  10       12.43       33.52      5.79 o 
   0   4  10       51.70       48.84     22.00 o 
   2   4  10      126.18      159.29     10.68 o 
   4   4  10       77.44       78.05      7.85 o 
   6   4  10        4.22        4.68      4.94 o 
  -5   5  10        0.95        3.96      2.21 o 
  -3   5  10        5.68       13.73      3.34 o 
  -1   5  10        0.99        7.18      2.74 o 
   1   5  10       28.25       24.37      4.99 o 
   3   5  10        5.91        3.24      4.94 o 
   5   5  10       64.85       61.52      8.64 o 
  -2   6  10        3.65        2.17      2.34 o 
   0   6  10        5.55        7.90      2.72 o 
   2   6  10        1.90        2.08      4.60 o 
  -7   1  11        3.11        0.94      4.03 o 
  -5   1  11       35.45       21.05      7.87 o 
  -3   1  11       21.09       35.43      4.29 o 
  -1   1  11      143.66      149.95      8.28 o 
   1   1  11       29.22       40.56      6.17 o 
   3   1  11       65.95       71.09      6.62 o 
   5   1  11        4.19       12.81      5.28 o 
   7   1  11        0.89        7.29      7.29 o 
  -6   2  11        4.32       12.93      5.09 o 
  -4   2  11       50.03       73.14      6.94 o 
  -2   2  11       24.67       16.73      3.34 o 
   0   2  11       25.92       10.58     10.10 o 
   2   2  11       33.97       42.97      5.99 o 
   4   2  11        3.07        8.47      4.26 o 
   6   2  11      139.40      146.57     12.03 o 
  -7   3  11       52.38       59.45      6.93 o 
  -5   3  11       78.37       82.22     10.34 o 
  -3   3  11        2.42        0.85      3.61 o 
  -1   3  11        6.64       10.77      2.89 o 
   1   3  11       10.77       12.71      4.54 o 
   3   3  11      112.17      116.38      9.79 o 
   5   3  11      115.73      147.09     11.94 o 
  -4   4  11       27.65       23.36      7.67 o 
  -2   4  11       25.37       23.40      7.29 o 
   0   4  11        0.00        0.77      2.59 o 
   2   4  11       23.67       23.10      5.55 o 
   4   4  11       68.91       67.26      8.76 o 
  -3   5  11        9.37       10.94      4.03 o 
  -1   5  11       11.00        1.35      5.25 o 
   1   5  11        0.75        5.18      2.71 o 
   3   5  11       43.96       15.41      4.61 o 
  -6   0  12       15.46       11.94      4.00 o 
  -4   0  12      212.11      242.97     10.46 o 
  -2   0  12        8.90        7.74      3.56 o 
   0   0  12      243.02      301.35     29.29 o 
   2   0  12       12.87       17.53      4.88 o 
   4   0  12      152.31      183.43     11.88 o 
   6   0  12      107.18      104.27     10.40 o 
  -5   1  12       18.22       21.11      4.31 o 
  -3   1  12        5.44        3.57      3.34 o 
  -1   1  12       61.58       74.94      6.37 o 
   1   1  12       25.46       44.38      6.04 o 
   3   1  12        0.51        1.94      3.22 o 
   5   1  12        1.75        3.00      3.49 o 
  -4   2  12        5.52       17.45      4.77 o 
  -2   2  12       18.26       18.30      3.66 o 
   0   2  12      260.40      230.21    148.39 o 
   2   2  12       92.92      102.24      8.63 o 
   4   2  12       51.50       87.72      8.43 o 
  -3   3  12        5.61        8.50      3.89 o 
  -1   3  12       11.45        9.81      2.82 o 
   1   3  12       68.58       72.06      7.35 o 
   3   3  12       12.98        7.86      5.39 o 
   0   4  12        6.00        7.91      3.69 o 
                                                 
